# Supplementary material for: Combining Multiple Assays Improves Detection and Serotyping of Foot-and-Mouth Disease Virus. A Practical Example with Field Samples from East Africa
Source: Viruses. 2021 Aug 10;13(8):1583. doi: 10.3390/v13081583 (PMC8412026; doi:10.3390/v13081583)
Supplement: Supplementary file 1 [file viruses-13-01583-s001.zip]

Archive with 1 entries (1 files):
- viruses-1314049-supplementary.pdf
